# Supplementary material for: From Naturalness to Environmental Control: Influences of Transitioning Production Systems on Dairy Farmers’ Perceptions of Cow Welfare
Source: Animals (Basel). 2024 Oct 24;14(21):3063. doi: 10.3390/ani14213063 (PMC11544898; doi:10.3390/ani14213063)
Supplement: Supplementary file 1 [file animals-14-03063-s001.zip]

Archive with 1 entries (1 files):
- animals-3205669-supplementary.pdf
